# Supplementary material for: Enhanced cGMP Interactor Rap Guanine Exchange Factor 4 (EPAC2) Expression and Activity in Degenerating Photoreceptors: A Neuroprotective Response?
Source: Int J Mol Sci. 2022 Apr 21;23(9):4619. doi: 10.3390/ijms23094619 (PMC9103912; doi:10.3390/ijms23094619)
Supplement: Supplementary file 1 [file ijms-23-04619-s001.zip]

Archive with 1 entries (1 files):
- ijms-1629758-supplementary.pdf
